# Supplementary material for: The Reserva de la Biosfera Barranca de Metztitlán (Hidalgo): An illustrated checklist of bromeliads and orchids and their high levels of Mexican endemisms
Source: PhytoKeys. 2019 Mar 12;118:105–23. doi: 10.3897/phytokeys.118.31603 (PMC6424952; doi:10.3897/phytokeys.118.31603)
Supplement: Supplementary material 1 [file phytokeys-118-105-s001.xlsx]

## Sheet: Hoja1
Family	Genus	Species	Vouchers	Distribution	Mexican Distribution	Examined Herbariums	Endemism	Habit	Relative species abundance
Bromeliaceae	Aechmea	1. Aechmea bracteata (Sw.) Griseb.	AGPP 114	Mexico, Central America to Colombia and Venezuela	CAM, CHIS, COL, GRO, HGO, JAL, MICH, NAY OAX, PUE QRO, QROO, SLP, SIN, TAB, TAM, VER, YUC	HGOM		E	rare
Bromeliaceae	Hechtia	2. Hechtia deceptrix I. Ramírez & C.T. Hornung †	CTHL 1598	Mexico	HGO	HGOM	HGO	T	rare
Bromeliaceae	Hechtia	3. H. glomerata Zucc.	AGPP 178, CTHL 1249, CTHL 1329, CTHL 1330, CTHL 1430, CTHL 1431, CTHL 1432, CTHL 1433, CTHL 1564	Mexico, Guatemala and United States	AGS, GTO, HGO, MEX, NL, QRO, SLP, TAM	HGOM		T/S	abundant
Bromeliaceae	Hechtia	4. H. podantha Mez	G 5291, UG 2135,	Mexico	AGS, GTO, HGO, QRO	MEXU	MEX	T	abundant
Bromeliaceae	Hechtia	5. H. lepidophyllaI. Ramirez	LGQ 1189	Mexico	HGO, QRO	IEB	MEX	T	rare
Bromeliaceae	Hechtia	6. Hechtia sp1 †	AGPP 118	Mexico	HGO	HGOM	RBBM	T	rare
Bromeliaceae	Tillandsia	7. Tillandsia albida Mez & Purpus	AGPP 66, AGPP 122, AGPP 173, ARLF 2132, AES 1782, EM 38486, CTHL 1153, CTHL 1331, CTHL 1435, CTHL 1603,	Mexico	GTO, HGO, QRO	HGOM, MEXU	MEX	T/S	common
Bromeliaceae	Tillandsia	8. T. atroviridipetala Matuda	ARLF 3279, JR 19504	Mexico	AGS, GRO, GTO, HGO, JAL, MEX, MICH, MOR, OAX, PUE, QRO, ZAC	UAMIZ, MEXU	MEX	E	rare
Bromeliaceae	Tillandsia	9. T. bartramii Elliott	AGPP 68, CTHL 1559, CTHL 1605	Mexico, Guatemala and United States	GTO, HGO, NL, QRO, SLP, TAM, VER	HGOM		E	occasional
Bromeliaceae	Tillandsia	10. T. erubescens Schltdl. †	CTHL 1572	Mexico	AGS, CDMX, CHIH, DGO, GTO, HGO, JAL, MEX, MICH, OAX, PUE, QRO, SIN, SLP, SON, TLX, VER, ZAC	HGOM	MEX	E	occasional
Bromeliaceae	Tillandsia	11. T. deppeana Steud.	AGPP 121, JLLG 412, CS 53,	Mexico	GTO, HGO, PUE, QRO, SLP, TAM, VER	HGOM, CHAP, UAMIZ	MEX	E	frequent
Bromeliaceae	Tillandsia	12. T. festucoides Brongn. ex Mez †	AGPP 124	Mexico, Central America and Antillas	CHIS, HGO, OAX, TAB, VER	HGOM		E	rare
Bromeliaceae	Tillandsia				CAM, CHIS, HGO, OAX, QROO, TAB, VER
Bromeliaceae	Tillandsia	13. T. gymnobotrya Baker	AGPP 119, JC 1954, JC 1960, JLLG 494, JLLG 410, JC 1296, JC 1301, CS 59	Mexico	GRO, HGO, OAX, PUE, VER	UAMIZ, MEXU, IEB, CHAP	MEX	E	rare
Bromeliaceae	Tillandsia	14. T. imperialis É. Morren ex Mez	AGPP 120, JC 1969, AES 6661, JC 1960	Mexico, Honduras and Salvador	HGO, OAX, PUE, QRO, VER	HGOM, UAMIZ		E	rare
Bromeliaceae	Tillandsia	15. T. inopinata Espejo, López-Ferr. & W. Till	AGPP 63, AGPP 64, AGPP 112, AGPP 113, AGPP 115, AGPP 136, AGPP 141, CTHL 1187, CTHL 1240, 1241, CTHL 1242, CTHL 1541, CTHL 1542, CTHL 1555, ARLF 3275, LGQ 1202, LGQ 2567, ALB 37, PM 5765. SS 76/30, SS 77/7, HEM 2471, JR 19505	Mexico	GTO, HGO, OAX, PUE, QRO, SLP, TAM	HGOM, ENCB, MEXU, GH, WU, US, UAMIZ	MEX	T/S/E	abundant
Bromeliaceae	Tillandsia	16. T. ionantha Planch.	AGPP 130, AGPP 134, AGPP 138, CTHL 1505, CTHL, 1506, CTHL 1508, CTHL 1522, CG 22	Mexico, Central America to Costa Rica	CHIS, COL, GRO, GTO, HGO, JAL, MEX, MICH, MOR, NAY, OAX, QRO, SLP, TAMP, VER	HGOM, ENCB		E/S	frequent
Bromeliaceae	Tillandsia
Bromeliaceae	Tillandsia	17. T. juncea (Ruiz & Pav.) Poir.	AGPP 110, AGPP 111, AGPP 142, AGPP 174, JC 1966, EG 5131, EG 5276, BL 2645. ARLF 3274, JC 1292, TBC 65815, FG 8402, LG 1203, ARLF 3281, MM 2533, HEM 2469, JR 19503, CTHL 1540, CTHL 1543, CTHL 1544, CTHL1547, CTHL 1604	Mexico, Belize, Bolivia, Brazil, Antillas, Colombia, Costa Rica, Ecuador, El Salvador and Guatemala	CAM, CDMX, CHIS, COL, GRO, GTO, HGO, JAL, MEX, MICH, MOR, NAY, OAX, PUE, QRO, QROO, TAB, VER, ZAC	HGOM, UAMIZ, CHAP, MEXU, ENCB, US		E	abundant
Bromeliaceae	Tillandsia	18. T. lepidosepala L.B.Sm.	HEM 4221, ARLF 2131	Mexico	AGS, GTO, HGO, JAL, MEX, MICH, PUE, QRO, VER, ZAC	MICH, UAMIZ	MEX	E	rare
Bromeliaceae	Tillandsia	19. T. mauryana L.B.Sm.	CTHL 1328; CTHL 1557, CTHL 1561, CTHL 1570, CTHL 1666, AGPP 140, YJCO 75; DG 2, ARLF 2133, PM 5747, JC 1768, JC1967, DG 2, ALS sn, ARLF 2133, PM 5747, EZ sn.	Mexico	HGO	HGOM, MEXU,SEL UAMIZ, F, GH, WU	HGO	S	occasional
Bromeliaceae	Tillandsia	20. T. parryi Baker	JV 1961, RE 942403, JC 1298, JC 1300, ARLF 3282, JLLG 411	Mexico	GTO, HGO, MEX, NL, QRO, TAM, TLX	UAMIZ, M, CICY, IBUG, MEXU	MEX	E	rare
Bromeliaceae	Tillandsia	21. T. pringlei S.Watson †	CTHL 1434, CTHL 1560	Mexico	GTO, HGO, QRO, SLP, TAM, VER	HGOM	MEX	E	rare
Bromeliaceae	Tillandsia	22. T. recurvata (L.) L.	AGPP 67, AGPP 117, AGPP 125, AGPP 177, AGPP 179, LCR 426, EGN 5122, EGN 5222, EGN 5262, ARLF 3277, JMQ sn, sc sn, ARLF 3353, RR sn, ID 757, MF 167, CTHL 1507	Mexico, southern United States to northern Argentina and Chile	AGS, BC, BCS, CHIH, CDMX, CHIS, COAH, DGO, GRO, GTO, HGO, JAL, MEX, MICH, MOR, NAY, NL, OAX, PUE, QRO, SIN, SLP, SON, TAM, TLX, VER, YUC, ZAC	MEXU, CHAP, UAMIZ		E	abundant
Bromeliaceae	Tillandsia	23. T. schiedeana Steud. †	AGPP 132, AGPP 175	Mexico, Nicaragua, Venezuela, Colombia and Antillas	CAM, CHIS, COL, GRO, GTO, HGO, JAL, MEX, MICH, MOR, NAY, OAX, PUE, QRO, QROO, SIN, SLP, TAB, TAM, VER, YUC	HGOM		E	abundant
Bromeliaceae	Tillandsia	24. T. tortilis Klotzsch ex Baker †	CTHL 1600, CTHL 1601	Mexico	DGO, GTO, HGO, JAL, QRO, SLP	HGOM	MEX	E	rare
Bromeliaceae	Tillandsia	25. T. usneoides (L.) L.	AGPP 116, AGPP 143,JJC 1956, EG 5262, FGM 7963, FGM 10359, ARLF 3280, ARLF 3283, CTHL 1545	From the southeast of United States to Argentina	AGS, CAM, CHIS, CDMX, COAH, DGO, GRO, GTO, HGO, JAL, MEX, MICH, MOR, NAY, NL, OAX, PUE, QRO, QROO, SLP, TAB, TAM, TLX, VER, YUC	UAMIZ, XAL, MEXU, UAMIZ		E/S	abundant
Bromeliaceae	Tillandsia	26. T. violacea Baker	JLLG 507	Mexico	GRO, HGO, JAL, MEX, MICH, MOR, OAX, VER	MEXU	MEX	E	occasional
Orchidaceae	Aulosepalum	1. Aulosepalum pyramidale (Lindl.)M.A.Dix & M.W.Dix †	AMR 1513, CTHL 1333;	Mexico, Guatemala, El Salvador, Honduras, Nicaragua y Costa Rica	CHIS, CDMX, DGO, GRO, HGO, JAL, MEX, MICH, MOR, OAX, SIN, VER	UAMIZ, HGOM		T	rare
Orchidaceae	Cyrtopodium	2. Cyrtopodium macrobulbon (La Llave & Lex.) G.A.Romero & Carnevali	AES 2431, AES 2432, AES 243;	Mexico, Panama, Venezuela, Colombia, el Salvado y Guatemala	CAM, CHIS, CHIH, DGO, GRO, HGO, JAL, MEX, MICH, MOR, NAY, OAX, PUE, QRO, QROO, SIN, TAM, VER, YUC, ZAC	UAMIZ, HGOM		S	occasional
Orchidaceae	Laelia		JAM 6
Orchidaceae	Laelia	3. Laelia anceps Lindl.	FGM 8438, JAM 15	Mexico, Guatemala, Honduras	CHIS, HGO, NL, OAX, SLP, TAM, VER	MEXU, HGOM		E/ S	occasional
Orchidaceae	Laelia	4. L. gouldiana Rchb.f.	AES 2213, EH	Mexico	HGO	UAMIZ, US, ENCB, AMO, MEXU	RBBM	E	rare
Orchidaceae	Laelia	5. L. speciosa (Kunth) Schltr.	RHM 6078, GAS 8194, ARLF 3273	Mexico	AGS, DGO, GTO, HGO, JAL, QRO, MICH, SLP, TAM, ZAC	MEXU, UAMIZ, MO	MEX	E/ S	occasional
Orchidaceae	Mesadenus	6. Mesadenus polyanthus (Reichb.f.) Schltr. †	CTHL 1552, CTHL 1562	Mexico Guatemala Panama Antillas	CHIS, CHIH, CDMX, HGO, JAL, MEX, MICH, MOR, OAX, PUE, QRO, SLP, SIN, TAM, VER	HGOM		T/ S	rare
Orchidaceae	Sarcoglittus	7. Sarcoglottis schaffneri (Reichb.f) Ames †	CTHL 1255, CTHL 1708	Mexico,Guatemala	CHIS, COAH, COL, CDMX, DGO, GTO, JAL, MEX, MICH, MOR, NAY, NL, OAX, PUE, SIN, SLP, TAM, VER	HGOM		T	occasional
Orchidaceae	Sotoa	8. Sotoa confusa (Garay) Salazar	JG 2194	Eastern Mexico and reaching Texas (USA)	COAH, CDMX, GTO, HGO, JAL, MEX, NL, PUE, OAX, SLP	AMES	MEX	T	rare
Legend about Mexican States: AGS: Aguascalientes, BC: Baja California, BCS: Baja California Sur, CAM: Campeche, CDMX: Ciudad de Mexico, CHIH: Chichuahua, CHIS: Chiapas, COAH: Coahuila, COL: Colima, DGO: Durango, GRO: Queretaro, GTO: Guanajuato, HGO: Hidalgo, JAL: Jalisco, MEX: Estado de Mexico, MICH: Michoacán, MOR: Morelos, NAY: Nayarit, NL: Nuevo León, OAX: Oaxaca, PUE: Puebla, QRO: Querétaro, …
